# Supplementary material for: Can cumulative disadvantages be reversed? Class attainment and a network analysis of intergenerational occupational pathways by migratory origin in Buenos Aires, Argentina
Source: Front Sociol. 2026 May 21;11:1755911. doi: 10.3389/fsoc.2026.1755911 (PMC13233345; doi:10.3389/fsoc.2026.1755911)
Supplement: Supplementary file 2 [file Table_2.xlsx]

## Sheet: Sheet1
Table A-4. Multinomial logistic regression models of the odds of reaching each class (relative to Class VII). Individuals aged 25–65, 2021 and 2023
	(1)	(2)	(3)	(4)	(5)	(6)	(7)	(8)	(9)	(10)	(11)	(12)	(13)	(14)	(15)	(16)	(17)	(18)	(19)	(20)	(21)	(22)	(23)	(24)	(25)
	m1					m2					m3					m4					m5
VARIABLES	I_II	IIIab	IVab	V_VI	VIIabc_IVc	I_II	IIIab	IVab	V_VI	VIIabc_IVc	I_II	IIIab	IVab	V_VI	VIIabc_IVc	I_II	IIIab	IVab	V_VI	VIIabc_IVc	I_II	IIIab	IVab	V_VI	VIIabc_IVc
Social origins
I+II Service class (ref.)
IIIab Non-manual employees´ class	-1.142***	-0.607**	-1.355***	-0.463		-1.165***	-0.631**	-1.327***	-0.449		-1.106***	-0.593*	-1.290***	-0.434		-0.782**	-0.467	-1.207***	-0.365		-0.797**	-0.468	-1.192***	-0.338
	(0.285)	(0.303)	(0.373)	(0.424)		(0.288)	(0.305)	(0.375)	(0.425)		(0.290)	(0.306)	(0.376)	(0.426)		(0.322)	(0.313)	(0.379)	(0.428)		(0.323)	(0.314)	(0.379)	(0.428)
Ivab Petty bourgeoisie	-1.337***	-1.228***	-0.506	-0.127		-1.406***	-1.268***	-0.533	-0.183		-1.370***	-1.243***	-0.509	-0.169		-1.291***	-1.220***	-0.475	-0.147		-1.309***	-1.217***	-0.476	-0.137
	(0.282)	(0.315)	(0.321)	(0.393)		(0.285)	(0.317)	(0.324)	(0.394)		(0.287)	(0.317)	(0.325)	(0.395)		(0.321)	(0.324)	(0.328)	(0.397)		(0.322)	(0.324)	(0.329)	(0.397)
V+VI Skilled working class	-2.067***	-1.495***	-1.127***	-0.210		-2.087***	-1.509***	-1.125***	-0.230		-1.958***	-1.423***	-1.041***	-0.186		-1.544***	-1.200***	-0.914***	-0.115		-1.531***	-1.198***	-0.908***	-0.099
	(0.273)	(0.293)	(0.314)	(0.371)		(0.276)	(0.294)	(0.316)	(0.372)		(0.279)	(0.296)	(0.318)	(0.374)		(0.314)	(0.303)	(0.322)	(0.376)		(0.315)	(0.303)	(0.322)	(0.377)
VIIab+Ivc Unskilled working class	-2.788***	-1.976***	-1.913***	-0.481		-2.691***	-1.873***	-1.802***	-0.509		-2.521***	-1.761***	-1.690***	-0.455		-1.819***	-1.449***	-1.534***	-0.391		-1.849***	-1.444***	-1.524***	-0.369
	(0.247)	(0.261)	(0.289)	(0.338)		(0.251)	(0.264)	(0.293)	(0.342)		(0.254)	(0.267)	(0.296)	(0.345)		(0.284)	(0.275)	(0.302)	(0.350)		(0.286)	(0.276)	(0.303)	(0.351)
Sex
Male (ref)
Female	0.178	0.354**	-0.171	-1.001***		0.216	0.394**	-0.170	-1.031***		0.195	0.381**	-0.183	-1.040***		-0.080	0.353**	-0.182	-1.033***		-0.085	0.351**	-0.182	-1.029***
	(0.142)	(0.153)	(0.170)	(0.179)		(0.144)	(0.155)	(0.172)	(0.181)		(0.146)	(0.155)	(0.172)	(0.181)		(0.169)	(0.160)	(0.174)	(0.182)		(0.170)	(0.160)	(0.175)	(0.182)
Migratory origins
Born in MABA, fathers also born in MABA (ref.)
Born in MABA, fathers overseas migrants						1.366***	0.895**	1.478***	1.252***		1.247***	0.808*	1.393***	1.217***		0.920**	0.662	1.310***	1.163**		1.014**	0.811	1.595***	1.434***
						(0.389)	(0.422)	(0.417)	(0.453)		(0.390)	(0.423)	(0.419)	(0.455)		(0.425)	(0.431)	(0.423)	(0.457)		(0.503)	(0.508)	(0.495)	(0.531)
Born in MABA, fathers internal migrants						-0.276*	-0.204	-0.233	-0.250		-0.213	-0.163	-0.193	-0.230		-0.629***	-0.331*	-0.285	-0.250		-0.372	-0.210	-0.097	-0.175
						(0.163)	(0.172)	(0.199)	(0.213)		(0.165)	(0.173)	(0.200)	(0.214)		(0.194)	(0.179)	(0.202)	(0.215)		(0.248)	(0.237)	(0.264)	(0.298)
Internal migrants						-0.938***	-1.149***	-0.386	0.243		-0.832***	-1.085***	-0.321	0.271		-1.151***	-0.921***	-0.245	0.324		-1.017**	-0.601	-0.264	0.092
						(0.298)	(0.336)	(0.322)	(0.283)		(0.301)	(0.338)	(0.323)	(0.284)		(0.383)	(0.350)	(0.329)	(0.289)		(0.508)	(0.460)	(0.490)	(0.473)
Born in MABA, fathers Latin American migrants						-0.183	-0.153	-1.506**	-0.049		0.014	-0.043	-1.393**	-0.003		-0.035	-0.102	-1.447**	-0.019		0.781	-0.098	-0.376	0.462
						(0.315)	(0.325)	(0.623)	(0.366)		(0.319)	(0.328)	(0.625)	(0.369)		(0.362)	(0.335)	(0.626)	(0.369)		(0.612)	(0.679)	(0.845)	(0.684)
Latin American migrants						-1.314***	-0.860**	-0.428	0.177		-1.141***	-0.754**	-0.323	0.229		-1.811***	-0.996***	-0.453	0.180		-2.305***	-1.042*	-0.667	0.191
						(0.393)	(0.363)	(0.378)	(0.342)		(0.396)	(0.366)	(0.382)	(0.344)		(0.473)	(0.377)	(0.386)	(0.346)		(0.826)	(0.586)	(0.618)	(0.546)
Ethnicity
European (incl. Arab and Jewish) (ref.)
Mestizo (incl. Indigenous and Afro-descendants)											-0.716***	-0.447***	-0.447**	-0.201		-0.381**	-0.343**	-0.381**	-0.170		-0.101	-0.224	-0.142	-0.077
											(0.153)	(0.159)	(0.182)	(0.181)		(0.179)	(0.164)	(0.184)	(0.182)		(0.261)	(0.246)	(0.273)	(0.283)
Educación															-					-					-
No highschool (ref)
Highschool																1.106***	1.014***	0.323*	0.136		1.130***	1.009***	0.331*	0.145
																(0.203)	(0.172)	(0.186)	(0.184)		(0.204)	(0.172)	(0.187)	(0.185)
Higher education																4.560***	2.369***	1.534***	0.613		4.566***	2.347***	1.530***	0.630
																(0.346)	(0.352)	(0.379)	(0.466)		(0.348)	(0.353)	(0.380)	(0.467)
Migratory origin*Ethnicity
Born in MABA, fathers also born in MABA, Mestizo (incl. Indigenous & Afro-descendant) descent (ref.)
Born in MABA, fathers oversees migrants & Mestizo (incl. Indigenous & Afro-descendant) descent (ref.)																					0.153	-0.355	-1.707	-1.465
																					(0.961)	(1.005)	(1.284)	(1.301)
Born in MABA, fathers internal migrants & Mestizo (+ Indigenous & Afro-descendant) descent																					-0.667*	-0.230	-0.432	-0.149
																					(0.398)	(0.362)	(0.411)	(0.430)
Internal migrants & Mestizo (+ Indigenous & Afro-descendant) descent																					-0.328	-0.803	-0.034	0.319
																					(0.783)	(0.729)	(0.651)	(0.592)
Born in MABA, fathers Latin American migrants Mestizo (+ Indigenous & Afro-descendant) descent																					-1.365*	-0.024	-1.978	-0.675
																					(0.780)	(0.787)	(1.343)	(0.818)
Latin American migrants & Mestizo (+ Indigenous & Afro-descendant) descent																					0.612	0.024	0.250	-0.062
																					-1004	(0.763)	(0.790)	(0.703)
Constant	1.736***	0.861***	0.626**	0.007		1.858***	0.982***	0.696**	0.026		1.303***	0.646**	0.361	-0.122		-0.068	-0.118	0.086	-0.237		0.109	-0.049	0.222	-0.209
	(0.228)	(0.247)	(0.265)	(0.322)		(0.243)	(0.262)	(0.282)	(0.339)		(0.270)	(0.288)	(0.314)	(0.363)		(0.329)	(0.315)	(0.334)	(0.378)		(0.351)	(0.336)	(0.356)	(0.401)
Observations	1,683	1,683	1,683	1,683	1,683	1,683	1,683	1,683	1,683	1,683	1,683	1,683	1,683	1,683	1,683	1,683	1,683	1,683	1,683	1,683	1,683	1,683	1,683	1,683	1,683
Robust standard errors in parentheses
Model	df	L2	BIC		Pseudo R squared
(1) Class origins + sex	24	320.74	5079.64		0.0614
(2) 1 + Migratory origins	44	397.97	5150.97		0.0762
(3) 2 + Ethnicity	48	421.48	5157.18		0.0807
(4) 3 + Education	56	917.27	4720.82		0.1757
(5) 4 + (Migratory origin) * (Ethincity)	76	933.8	4852.85		0.1788
Cotrasts	df	L2	BIC	Prob > chi2
(2) (1)	20	77.23	71.332	0
(3) (2)	4	23.51	6.204	0
(4) (3)	8	495.79	-436.359	0
(5) (4)	20	16.53	132.038	0.683
Source: pooled surveys (21-23)
Table A-4 shows the results and the goodness of fit statistics of five models. Model 1 is a baseline model, positing that class origins and sex significantly affect the odds of attaining certain classes instead of class VII. Model 2 posits that migratory origin influences the (log) odds of different paths of class mobility, net of the effect class origin and sex. Model 3 in addition posits that e…
